# Supplementary material for: An in silico MS/MS library for automatic annotation of novel FAHFA lipids
Source: J Cheminform. 2015 Nov 16;7:53. doi: 10.1186/s13321-015-0104-4 (PMC4646931; doi:10.1186/s13321-015-0104-4)
Supplement: Supplementary file 2 — 10.1186/s13321-015-0104-4 Common fatty acids included in the FAHFA in silico library. [file 13321_2015_104_MOESM2_ESM.xlsx]

## Sheet: Sheet1
Additional file 2. Common mammalian fatty acid included in the FAHFA in-silico library
C:D	Abbrev.	Δx	Full name
14:0	MA		Myristic Acid
14:1	MO	cis-Δ9	Myristoleic acid
15:0	PDA		Pentadecanoic Acid
15:1	PDEA*	cis-Δ10	Pentadecenoic acid
16:0	PA		Palmitic Acid
16:1	PO	cis-Δ9	Palmitoleic acid
17:0	HDA		Heptadecanoic Acid
17:1	HDEA*	cis-Δ10	Heptadecenoic Acid
18:0	SA		Stearic Acid
18:1	OA	cis-Δ9	Oleic acid
18:2	LA	all-cis-Δ9,12	Linoleic acid
18:3	ALA	all-cis-Δ9,12,15	a-Linolenic acid
18:4	SDA	all-cis-Δ6,9,12,15	Stearidonic acid
20:0	AA		Arachidic acid
20:1	EA	cis-Δ11	Eicosenoic Acid
20:2	EDA	all-cis-Δ11,14	Eicosadienoic Acid
20:3	ERA	all-cis-Δ11,14,17	Eicosatrienoic Acid
20:4	ARA	all-cis-Δ5,8,11,14	Arachidonic acid
20:5	EPA	all-cis-Δ5,8,11,14,17	Eicosapentaenoic acid
22:0	BA		Behenic acid
22:1	ERA	cis-Δ13	Erucic acid
22:2	DDA	all-cis-Δ13,16	Docosadienoic acid
22:3	DTRA*	all-cis-Δ13,16,19	Docosatrienoic Acid
22:4	DTA	all-cis-Δ7,10,13,16	Docosatetraenoic Acid
22:5	DPA	all-cis-Δ7,10,13,16,19	Docosapentaenoic Acid
22:6	DHA	all-cis-Δ4,7,10,13,16,19	Docosahexaenoic acid
24:0	LIA		Lignoceric acid
24:1	NA	cis-Δ15	Nervonic Acid
24:2	TDA*	all-cis-Δ15,18	Tetracosadienoic acid
24:3	TTRA*	all-cis-Δ9,15,18	Tetracosatrienoic acid
24:4	TTA	all-cis-Δ9,12,15,18	Tetracosatetraenoic acid
24:5	TPA	all-cis-Δ9,12,15,18,21	Tetracosapentaenoic Acid
24:6	THA	all-cis-Δ6,9,12,15,18,21	Tetracosahexaenoic Acid
*Abbreviations defined by the authors of this paper
