# Supplementary material for: An in silico MS/MS library for automatic annotation of novel FAHFA lipids
Source: J Cheminform. 2015 Nov 16;7:53. doi: 10.1186/s13321-015-0104-4 (PMC4646931; doi:10.1186/s13321-015-0104-4)
Supplement: Supplementary file 3 — 10.1186/s13321-015-0104-4 Annotation results of the METLIN online reference spectra by the in silico library. [file 13321_2015_104_MOESM3_ESM.xlsx]

## Sheet: Sheet1
Additional file 3. Annotation results of METLIN online reference spectra
METLIN spectra	m/z	error (mDa)	Rev-Dot	Annotation
9-POHSA; 16:1-(9-O-18:0); [M-H]-; 10V	535.472	0.6	999	FAHFA 16:1-(O-18:0); [M-H]-; CE 10V
9-POHSA; 16:1-(9-O-18:0); [M-H]-; 20V	535.471	1.4	999	FAHFA 16:1-(O-18:0); [M-H]-; CE 10V
9-POHSA; 16:1-(9-O-18:0); [M-H]-; 40V	535.471	1.4	999	FAHFA 16:1-(O-18:0); [M-H]-; CE 40V
12-POHSA; 16:1-(12-O-18:0); [M-H]-; 10V	535.473	-0.7	999	FAHFA 16:1-(O-18:0); [M-H]-; CE 10V
12-POHSA; 16:1-(12-O-18:0); [M-H]-; 20V	535.473	0	999	FAHFA 16:1-(O-18:0); [M-H]-; CE 10V
12-POHSA; 16:1-(12-O-18:0); [M-H]-; 40V	535.473	0	997	FAHFA 16:1-(O-18:0); [M-H]-; CE 40V
9-PAHSA; 16:0-(9-O-18:0); [M-H]-; 10V	537.487	1.1	999	FAHFA 16:0-(O-18:0); [M-H]-; CE 10V
9-PAHSA; 16:0-(9-O-18:0); [M-H]-; 20V	537.488	0.7	999	FAHFA 16:0-(O-18:0); [M-H]-; CE 10V
9-PAHSA; 16:0-(9-O-18:0); [M-H]-; 40V	537.488	0.7	999	FAHFA 16:0-(O-18:0); [M-H]-; CE 40V
12-PAHSA; 16:0-(12-O-18:0); [M-H]-; 10V	537.489	-0.2	999	FAHFA 16:0-(O-18:0); [M-H]-; CE 10V
12-PAHSA; 16:0-(12-O-18:0); [M-H]-; 20V	537.487	1.3	999	FAHFA 16:0-(O-18:0); [M-H]-; CE 10V
12-PAHSA; 16:0-(12-O-18:0); [M-H]-; 40V	537.487	1.3	997	FAHFA 16:0-(O-18:0); [M-H]-; CE 40V
9-OAHSA; 18:1-(9-O-18:0); [M-H]-; 10V	563.504	-0.2	999	FAHFA 18:1-(O-18:0); [M-H]-; CE 40V
9-OAHSA; 18:1-(9-O-18:0); [M-H]-; 20V	563.504	-0.1	999	FAHFA 18:1-(O-18:0); [M-H]-; CE 20V
9-OAHSA; 18:1-(9-O-18:0); [M-H]-; 40V	563.504	-0.1	999	FAHFA 18:1-(O-18:0); [M-H]-; CE 40V
12-OAHSA; 18:1-(12-O-18:0); [M-H]-; 10V	563.504	0.1	999	FAHFA 18:1-(O-18:0); [M-H]-; CE 20V
12-OAHSA; 18:1-(12-O-18:0); [M-H]-; 20V	563.503	0.7	999	FAHFA 18:1-(O-18:0); [M-H]-; CE 10V
12-OAHSA; 18:1-(12-O-18:0); [M-H]-; 40V	563.503	0.7	999	FAHFA 18:1-(O-18:0); [M-H]-; CE 20V
9-SAHSA; 18:0-(9-O-18:0); [M-H]-; 10V	565.517	2.2	999	FAHFA 18:0-(O-18:0); [M-H]-; CE 10V
9-SAHSA; 18:0-(9-O-18:0); [M-H]-; 20V	565.519	1	999	FAHFA 18:0-(O-18:0); [M-H]-; CE 20V
9-SAHSA; 18:0-(9-O-18:0); [M-H]-; 40V	565.519	1	999	FAHFA 18:0-(O-18:0); [M-H]-; CE 40V
12-SAHSA; 18:0-(12-O-18:0); [M-H]-; 10V	565.52	-0.8	999	FAHFA 18:0-(O-18:0); [M-H]-; CE 10V
12-SAHSA; 18:0-(12-O-18:0); [M-H]-; 20V	565.519	0.5	999	FAHFA 18:0-(O-18:0); [M-H]-; CE 10V
12-SAHSA; 18:0-(12-O-18:0); [M-H]-; 40V	565.519	0.5	997	FAHFA 18:0-(O-18:0); [M-H]-; CE 40V
